# Supplementary material for: Rapid evolution of piRNA clusters in the Drosophila melanogaster ovary
Source: bioRxiv. 2023 May 23:2023.05.08.539910. Originally published 2023 May 10. Preprint. [Version 2] doi: 10.1101/2023.05.08.539910 (PMC10197564; doi:10.1101/2023.05.08.539910)
Supplement: Supplement 2 — Supplementary_Table_S1. Summary statistics of sequencing depth and mapping of all small RNA libraries analyzed in this study. Supplementary_Table_S2. All data downloaded and analyzed from public domain. Supplementary_Table_S3. piRNA cluster (piC) annotations for each small RNA library per strain from restrictive, proTRAC, and master-List. Supplementary_Table_S4. piC population frequency for each pipeline after remap to iso-1 genome (liftOver). Supplementary_Table_S5. Collapsed, genotyped, filtered, and polarized structural variant calls. Supplementary_Table_S6. TE classification and activity determined from non-reference TE insertions. Supplementary_Table_S7. Filtered and collapsed TLDR non-reference TE insertion calls. [file media-2.zip]

Archive with 7 entries (7 files):
- Srivastav2023_Dmel_pIC_SupplementaryDataFiles/Supplementary_Table_S1_small_RNA_library_stats.xlsx
- Srivastav2023_Dmel_pIC_SupplementaryDataFiles/Supplementary_Table_S2_Public_domain_data.xlsx
- Srivastav2023_Dmel_pIC_SupplementaryDataFiles/Supplementary_Table_S3_Dmel_ovary_piC_raw_annotations.xlsx
- Srivastav2023_Dmel_pIC_SupplementaryDataFiles/Supplementary_Table_S4_piC_frequency.xlsx
- Srivastav2023_Dmel_pIC_SupplementaryDataFiles/Supplementary_Table_S5_polarized_INDELs.xlsx
- Srivastav2023_Dmel_pIC_SupplementaryDataFiles/Supplementary_Table_S6_TE_activity_from_nonRefInsertions.xlsx
- Srivastav2023_Dmel_pIC_SupplementaryDataFiles/Supplementary_Table_S7_nonReference_TE_insertions.xlsx
